# Supplementary material for: Evaluation and comparison of classical interatomic potentials through a user-friendly interactive web-interface
Source: Sci Data. 2017 Jan 31;4:160125. doi: 10.1038/sdata.2016.125 (PMC5283064; doi:10.1038/sdata.2016.125)
Supplement: Supplementary file 1 [file sdata2016125-isa1.zip]

Archive with 3 entries (3 files):
- i_Investigation.txt
- s_study_Choudhary.txt
- a_assay_Choudhary.txt
