# Supplementary material for: Evaluation and comparison of classical interatomic potentials through a user-friendly interactive web-interface
Source: Sci Data. 2017 Jan 31;4:160125. doi: 10.1038/sdata.2016.125 (PMC5283064; doi:10.1038/sdata.2016.125)
Supplement: Supplementary file 1 [file sdata2016125-isa1.zip › i_Investigation.txt]

# Investigation File generated for Scientific Data with Investigation File Authoring Tool version 0.1.0 on 23/11/2016 - This metadata file is CC0
ONTOLOGY SOURCE REFERENCE
Term Source Name	ERO	OBI	NCIT
Term Source File	http://data.bioontology.org/ontologies/ERO	http://data.bioontology.org/ontologies/OBI	http://data.bioontology.org/ontologies/NCIT
Term Source Version		2014-08-18	16.05e
Term Source Description	Eagle-I Research Resource Ontology	Ontology for Biomedical Investigations	National Cancer Institute Thesaurus
INVESTIGATION
Investigation Identifier
Investigation Title
Investigation Description
Investigation Submission Date
Investigation Public Release Date
INVESTIGATION PUBLICATIONS
Investigation PubMed ID
Investigation Publication DOI
Investigation Publication Author List
Investigation Publication Title
Investigation Publication Status
Investigation Publication Status Term Accession Number
Investigation Publication Status Term Source REF
INVESTIGATION CONTACTS
Investigation Person Last Name
Investigation Person Mid Initials
Investigation Person First Name
Investigation Person Address
Investigation Person Phone
Investigation Person Fax
Investigation Person Email
Investigation Person Affiliation
Investigation Person Roles
Investigation Person Roles Term Accession Number
Investigation Person Roles Term Source REF
STUDY
Study Identifier	10.1038/sdata.2016.125
Study Title	Evaluation and comparison of classical interatomic potentials through a user-friendly interactive web-interface
Study Submission Date	02/09/2016
Study Public Release Date	31/01/2017
Study Description	http://www.nature.com/articles/sdata2016125#abstract
Study File Name	s_study_Choudhary.txt
Comment[Subject Keywords]	//;///;///
Comment[Manuscript Licence]	CC BY-4.0
Comment[Experimental Metadata Licence]	CC0
Comment[Supplementary Information File Name]		Supplementary Information
Comment[Supplementary Information File Type]	x-zip-compressed	msword
Comment[Supplementary Information File URL]	http://www.nature.com/articles/sdata2016125#supplementary-information	http://www.nature.com/articles/sdata2016125#supplementary-information
Comment[Data Repository]	Dryad Digital Repository
Comment[Data Record Accession]	doi:10.5061/dryad.dd56c
Comment[Data Record URI]	http://dx.doi.org/10.5061/dryad.dd56c
STUDY DESIGN DESCRIPTORS
Study Design Type	database creation objective	data integration objective
Study Design Type Term Accession Number	http://www.ebi.ac.uk/efo/swo/SWO_0000509	ERO:0100092
Study Design Type Term Source REF	ERO	ERO
STUDY PUBLICATIONS
Study PubMed ID
Study Publication DOI
Study Publication Author List
Study Publication Title
Study Publication Status
Study Publication Status Term Accession Number
Study Publication Status Term Source REF
STUDY FACTORS
Study Factor Name
Study Factor Type
Study Factor Type Term Accession Number
Study Factor Type Term Source REF
STUDY ASSAYS
Study Assay Measurement Type	interatomic potential
Study Assay Measurement Type Term Accession Number	""
Study Assay Measurement Type Term Source REF	""
Study Assay Technology Type	computational modeling technique
Study Assay Technology Type Term Accession Number	ERO:0001251
Study Assay Technology Type Term Source REF	ERO
Study Assay Technology Platform	""
Study Assay File Name	a_assay_Choudhary.txt
STUDY PROTOCOLS
Study Protocol Name	Obtaining structural data	Setting High-throughput framework	User-interface
Study Protocol Type	selection	computational modeling technique	User Interface Device Component
Study Protocol Type Term Accession Number	OBI:0001928	ERO:0001251	NCIT:C54008
Study Protocol Type Term Source REF	OBI	ERO	NCIT
Study Protocol Description			
Study Protocol URI	""	""	""
Study Protocol Version			
Study Protocol Parameters Name	""	""	""
Study Protocol Parameters Name Term Accession Number	""	""	""
Study Protocol Parameters Name Term Source REF	""	""	""
Study Protocol Components Name	""	""	""
Study Protocol Components Type	""	""	""
Study Protocol Components Type Term Accession Number	""	""	""
Study Protocol Components Type Term Source REF	""	""	""
STUDY CONTACTS
Study Person Last Name	Choudhary	Congo	Liang	Becker	Hennig	Tavazza
Study Person First Name	Kamal	Faical Yannick P.	Tao	Chandler	Richard G.	Francesca
Study Person Mid Initials						
Study Person Email	kamal.choudhary@nist.gov	""	""	""	""	""
Study Person Phone						
Study Person Fax						
Study Person Address						
Study Person Affiliation	Materials Science and Engineering Division, National Institute of Standards and Technology, Gaithersburg, Maryland 20899, USA	Materials Science and Engineering Division, National Institute of Standards and Technology, Gaithersburg, Maryland 20899, USA	Department of Materials Science and Engineering, The Pennsylvania State University, University Park, pennsylvania 16801, USA	Office of Data and Informatics, National Institute of Standards and Technology, Gaithersburg, Maryland 20899, USA	Department of Materials Science and Engineering, University of Florida, Gainesville, Florida 32611, USA	Materials Science and Engineering Division, National Institute of Standards and Technology, Gaithersburg, Maryland 20899, USA
Study Person Roles						
Study Person Roles Term Accession Number						
Study Person Roles Term Source REF						
Comment[Study Person ORCID]						
Comment[Funder]						
Comment[FundRef ID]						
Comment[Funder Term Source REF]						
Comment[Grant Identifier]						
