# Supplementary material for: Evaluation and comparison of classical interatomic potentials through a user-friendly interactive web-interface
Source: Sci Data. 2017 Jan 31;4:160125. doi: 10.1038/sdata.2016.125 (PMC5283064; doi:10.1038/sdata.2016.125)
Supplement: Supplementary file 1 [file sdata2016125-isa1.zip › s_study_Choudhary.txt]

Source Name	Protocol REF	Sample Name
NIST interatomic potential repository	Obtaining structural data	NIST interatomic potential repository
LAMMPS_15May2015 version	Obtaining structural data	LAMMPS_15May2015 version
Materials Project database	Obtaining structural data	Materials Project database
