# Supplementary material for: Evaluation and comparison of classical interatomic potentials through a user-friendly interactive web-interface
Source: Sci Data. 2017 Jan 31;4:160125. doi: 10.1038/sdata.2016.125 (PMC5283064; doi:10.1038/sdata.2016.125)
Supplement: Supplementary file 1 [file sdata2016125-isa1.zip › a_assay_Choudhary.txt]

Sample Name	Protocol REF	Assay Name	Raw Data File	Comment[Data Repository]	Comment[Data Record Accession]	Comment[Data Record URI]	Protocol REF	Derived Data File	Comment[Data Repository]	Comment[Data Record URI]
NIST interatomic potential repository	Setting High-throughput framework	NIST interatomic potential repository	data.json	Dryad Digital Repository	doi:10.5061/dryad.dd56c	http://dx.doi.org/10.5061/dryad.dd56c	User-interface	JARVIS FF webpage	Material Measurement Laboratory	http://www.ctcms.nist.gov/~knc6/periodic.html
LAMMPS_15May2015 version	Setting High-throughput framework	LAMMPS_15May2015 version	data.json	Dryad Digital Repository	doi:10.5061/dryad.dd56c	http://dx.doi.org/10.5061/dryad.dd56c	User-interface	JARVIS FF webpage	Material Measurement Laboratory	http://www.ctcms.nist.gov/~knc6/periodic.html
Materials Project database	Setting High-throughput framework	Materials Project database	data.json	Dryad Digital Repository	doi:10.5061/dryad.dd56c	http://dx.doi.org/10.5061/dryad.dd56c	User-interface	JARVIS FF webpage	Material Measurement Laboratory	http://www.ctcms.nist.gov/~knc6/periodic.html
